# Supplementary material for: A calibrated agent-based computer model of stochastic cell dynamics in normal human colon crypts useful for in silico experiments
Source: Theor Biol Med Model. 2013 Nov 18;10:66. doi: 10.1186/1742-4682-10-66 (PMC3879123; doi:10.1186/1742-4682-10-66)
Supplement: Additional file 1 — Virtual crypt model. The model runs on the open-source multi-platform NetLogo application available at http://ccl.northwestern.edu/netlogo/. [file 1742-4682-10-66-S1.zip]

Archive with 1 entries (1 files):
- 5453382371062194_add1.nlogo
